# Supplementary material for: NG-meta-profiler: fast processing of metagenomes using NGLess, a domain-specific language
Source: Microbiome. 2019 Jun 3;7:84. doi: 10.1186/s40168-019-0684-8 (PMC6547473; doi:10.1186/s40168-019-0684-8)
Supplement: Supplementary file 2 — Table S1. Complete timing information for benchmark on real data for NGLess, MOCAT2, and bwa/htseq-count. (XLSX 11 kb) [file 40168_2019_684_MOESM2_ESM.xlsx]

## Sheet: NGLess
Script	Replicate	wallclock
gut.ngl	0	2276.03
gut.ngl	0	5996
gut.ngl	0	4825
gut.ngl	1	2221.74
gut.ngl	1	6039
gut.ngl	1	4791
gut.ngl	2	6103
gut.ngl	2	4821
gut.ngl	2	2279.77
gut0-rtf.ngl	0	267.62
gut0-rtf.ngl	0	713.06
gut0-rtf.ngl	0	571.56
gut0-rtf.ngl	1	264.46
gut0-rtf.ngl	1	721.25
gut0-rtf.ngl	1	573.35
gut0-rtf.ngl	2	269.12
gut0-rtf.ngl	2	716.22
gut0-rtf.ngl	2	579.19
gut1-s.hg19.ngl	0	1049.11
gut1-s.hg19.ngl	0	3121.87
gut1-s.hg19.ngl	0	2412.26
gut1-s.hg19.ngl	1	1041.71
gut1-s.hg19.ngl	1	3111.47
gut1-s.hg19.ngl	1	2434.46
gut1-s.hg19.ngl	2	1044.65
gut1-s.hg19.ngl	2	3136.4
gut1-s.hg19.ngl	2	2437.85
gut2-f.hg19.ngl	0	356.39
gut2-f.hg19.ngl	0	1002.77
gut2-f.hg19.ngl	0	791
gut2-f.hg19.ngl	1	369.73
gut2-f.hg19.ngl	1	994.04
gut2-f.hg19.ngl	1	798.52
gut2-f.hg19.ngl	2	362.75
gut2-f.hg19.ngl	2	979.69
gut2-f.hg19.ngl	2	784.7
gut3-motus.ngl	0	668.8
gut3-motus.ngl	0	2155.21
gut3-motus.ngl	0	1675.78
gut3-motus.ngl	1	674.98
gut3-motus.ngl	1	2141.35
gut3-motus.ngl	1	1664.83
gut3-motus.ngl	2	679.9
gut3-motus.ngl	2	2135.64
gut3-motus.ngl	2	1670.99
gut4-s.igc.ngl	0	1589.26
gut4-s.igc.ngl	0	4309
gut4-s.igc.ngl	0	3473.61
gut4-s.igc.ngl	1	1589.4
gut4-s.igc.ngl	1	4331
gut4-s.igc.ngl	1	3476.44
gut4-s.igc.ngl	2	1601.44
gut4-s.igc.ngl	2	4367
gut4-s.igc.ngl	2	3495.14
gut5-f.igc.ngl	0	249.26
gut5-f.igc.ngl	0	569.8
gut5-f.igc.ngl	0	537.15
gut5-f.igc.ngl	1	250.65
gut5-f.igc.ngl	1	552.77
gut5-f.igc.ngl	1	482.66
gut5-f.igc.ngl	2	278.91
gut5-f.igc.ngl	2	611.84
gut5-f.igc.ngl	2	504.18
gut6-p.igc.ngl	0	206.94
gut6-p.igc.ngl	0	338.96
gut6-p.igc.ngl	0	292.3
gut6-p.igc.ngl	1	197.29
gut6-p.igc.ngl	1	316.64
gut6-p.igc.ngl	1	280.48
gut6-p.igc.ngl	2	197.39
gut6-p.igc.ngl	2	324.43
gut6-p.igc.ngl	2	286.43
ocean.ngl	0	8857
ocean.ngl	0	32088
ocean.ngl	0	13135
ocean.ngl	1	8740
ocean.ngl	1	31899
ocean.ngl	1	12813
ocean.ngl	2	8860
ocean.ngl	2	31921
ocean.ngl	2	12497
ocean0-rtf.ngl	0	562
ocean0-rtf.ngl	0	1832.49
ocean0-rtf.ngl	0	826.52
ocean0-rtf.ngl	1	536.64
ocean0-rtf.ngl	1	1833.24
ocean0-rtf.ngl	1	805.29
ocean0-rtf.ngl	2	539.69
ocean0-rtf.ngl	2	1822.02
ocean0-rtf.ngl	2	798.84
ocean1-s-om-rgc.ngl	0	5536
ocean1-s-om-rgc.ngl	0	23086
ocean1-s-om-rgc.ngl	0	9086
ocean1-s-om-rgc.ngl	1	23035
ocean1-s-om-rgc.ngl	1	8615
ocean1-s-om-rgc.ngl	1	5567
ocean1-s-om-rgc.ngl	2	5565
ocean1-s-om-rgc.ngl	2	23044
ocean1-s-om-rgc.ngl	2	8763
ocean2-f-om-rgc.ngl	0	777.3
ocean2-f-om-rgc.ngl	0	1489.6
ocean2-f-om-rgc.ngl	0	948.01
ocean2-f-om-rgc.ngl	1	836.47
ocean2-f-om-rgc.ngl	1	1823.37
ocean2-f-om-rgc.ngl	1	1361
ocean2-f-om-rgc.ngl	2	825.42
ocean2-f-om-rgc.ngl	2	1891.54
ocean2-f-om-rgc.ngl	2	1369.8
ocean3-p-functional-om-rgc.ngl	0	908.6
ocean3-p-functional-om-rgc.ngl	0	1100.94
ocean3-p-functional-om-rgc.ngl	0	930.4
ocean3-p-functional-om-rgc.ngl	1	848.96
ocean3-p-functional-om-rgc.ngl	1	1067.78
ocean3-p-functional-om-rgc.ngl	1	974.13
ocean3-p-functional-om-rgc.ngl	2	862.86
ocean3-p-functional-om-rgc.ngl	2	1141.16
ocean3-p-functional-om-rgc.ngl	2	982.59
ocean4-p-seqname-om-rgc.ngl	0	450.31
ocean4-p-seqname-om-rgc.ngl	0	705.26
ocean4-p-seqname-om-rgc.ngl	0	781.7
ocean4-p-seqname-om-rgc.ngl	1	448.75
ocean4-p-seqname-om-rgc.ngl	1	698.12
ocean4-p-seqname-om-rgc.ngl	1	729.71
ocean4-p-seqname-om-rgc.ngl	2	465.63
ocean4-p-seqname-om-rgc.ngl	2	711.67
ocean4-p-seqname-om-rgc.ngl	2	757.9

## Sheet: bwa_htseq-count
	Command	Sample	Replicate	wallclock
gut	htseq-count	SAMEA2466896	0	4395
gut	htseq-count	SAMEA2466896	1	4395
gut	htseq-count	SAMEA2466896	2	4397
gut	htseq-count	SAMEA2466965	0	8906
gut	htseq-count	SAMEA2466965	1	8712
gut	htseq-count	SAMEA2466965	2	8746
gut	htseq-count	SAMEA2467039	0	7227
gut	htseq-count	SAMEA2467039	1	7207
gut	htseq-count	SAMEA2467039	2	7192
gut	map	SAMEA2466896	0	1564.76
gut	map	SAMEA2466896	1	1565.38
gut	map	SAMEA2466896	2	1595.37
gut	map	SAMEA2466965	0	3858
gut	map	SAMEA2466965	1	3846
gut	map	SAMEA2466965	2	3858
gut	map	SAMEA2467039	0	3183.83
gut	map	SAMEA2467039	1	3182.62
gut	map	SAMEA2467039	2	3190.27
tara	htseq-count	SAMEA2621033	0	14677
tara	htseq-count	SAMEA2621033	1	14765
tara	htseq-count	SAMEA2621033	2	14918
tara	htseq-count	SAMEA2621155	0	26980
tara	htseq-count	SAMEA2621155	1	26536
tara	htseq-count	SAMEA2621155	2	26326
tara	htseq-count	SAMEA2621229	0	17436
tara	htseq-count	SAMEA2621229	1	17438
tara	htseq-count	SAMEA2621229	2	17187
tara	map	SAMEA2621033	0	8395
tara	map	SAMEA2621033	1	8427
tara	map	SAMEA2621033	2	8404
tara	map	SAMEA2621155	0	27692
tara	map	SAMEA2621155	1	27723
tara	map	SAMEA2621155	2	27963
tara	map	SAMEA2621229	0	10783
tara	map	SAMEA2621229	1	10767
tara	map	SAMEA2621229	2	10802

## Sheet: MOCAT2
action	target	Wallclock
ReadTrimFilter		6865
Screen	OM-RGC.1	174764
Filter	OM-RGC.1	14421
Profile	OM-RGC.1	233375
Screen	RefMG.v1.padded	15688
Filter	RefMG.v1.padded	2481
Profile	RefMG.v1.padded	19
ReadTrimFilter		5568
Screen	hg19	14857
Screen	IGC.1	37267
Filter	IGC.1	12273
Profile	IGC.1	11142
Screen	mOTU.v1.padded	8163
Filter	mOTU.v1.padded	1184
Profile	mOTU.v1.padded	712
ReadTrimFilter		11785
Screen	OM-RGC.1	225212
Filter	OM-RGC.1	14656
Profile	OM-RGC.1	230163
Screen	RefMG.v1.padded	8657
Filter	RefMG.v1.padded	1289
Profile	RefMG.v1.padded	10
ReadTrimFilter		3420
Screen	hg19	8763
Screen	IGC.1	21790
Filter	IGC.1	3947
Profile	IGC.1	6230
Screen	mOTU.v1.padded	4786
Filter	mOTU.v1.padded	692
Profile	mOTU.v1.padded	383
ReadTrimFilter		7100
Screen	OM-RGC.1	209456
Filter	OM-RGC.1	15362
Profile	OM-RGC.1	239301
Screen	RefMG.v1.padded	8446
Filter	RefMG.v1.padded	1287
Profile	RefMG.v1.padded	11
ReadTrimFilter		3433
Screen	hg19	9609
Screen	IGC.1	25253
Filter	IGC.1	4150
Profile	IGC.1	6322
Screen	mOTU.v1.padded	4376
Filter	mOTU.v1.padded	532
Profile	mOTU.v1.padded	372
ReadTrimFilter		7052
Screen	OM-RGC.1	179406
Filter	OM-RGC.1	15375
Profile	OM-RGC.1	337579
Screen	RefMG.v1.padded	9218
Filter	RefMG.v1.padded	3307
Profile	RefMG.v1.padded	1268
