# Supplementary material for: NG-meta-profiler: fast processing of metagenomes using NGLess, a domain-specific language
Source: Microbiome. 2019 Jun 3;7:84. doi: 10.1186/s40168-019-0684-8 (PMC6547473; doi:10.1186/s40168-019-0684-8)
Supplement: Supplementary file 3 — Table S2. Full results on the synthetic benchmark, shown are the Spearman correlation values between the estimated OG abundances and the distribution being simulated. (XLSX 6 kb) [file 40168_2019_684_MOESM3_ESM.xlsx]

## Sheet: Sheet1
	environment	ngless_spearman	mocat_spearman	htseq_spearman
from_SAMEA2621010	marine	0.780942	0.788939	0.783219
from_SAMEA2621033	marine	0.898777	0.90601	0.903877
from_SAMEA2621107	marine	0.775959	0.787199	0.778962
from_SAMEA2621155	marine	0.871227	0.882845	0.870655
from_SAMEA2621229	marine	0.796951	0.797848	0.802419
from_SAMEA2621247	marine	0.77868	0.78545	0.779423
from_SAMEA2621300	marine	0.759943	0.76775	0.758978
from_SAMEA2622357	marine	0.918103	0.929273	0.919129
from_SAMEA2466896	human gut	0.917894	0.904517	0.888509
from_SAMEA2466916	human gut	0.893324	0.885776	0.861415
from_SAMEA2466952	human gut	0.883056	0.875375	0.859179
from_SAMEA2466953	human gut	0.900216	0.886119	0.878495
from_SAMEA2466965	human gut	0.84741	0.836263	0.82761
from_SAMEA2466996	human gut	0.879332	0.867843	0.854523
from_SAMEA2467015	human gut	0.872031	0.859081	0.848431
from_SAMEA2467039	human gut	0.882105	0.870991	0.858947
